# Supplementary material for: Boosting the Oxygen Evolution Reaction by Controllably Constructing FeNi3/C Nanorods
Source: Nanomaterials (Basel). 2022 Jul 22;12(15):2525. doi: 10.3390/nano12152525 (PMC9332686; doi:10.3390/nano12152525)
Supplement: Supplementary file 1 [file nanomaterials-12-02525-s001.zip]

Archive with 1 entries (1 files):
- nanomaterials-1791141-supplementary.pdf
